# Supplementary material for: A critical residue in a conserved RBD epitope determines neutralization breadth of pan-sarbecovirus antibodies with recurring YYDRxxG motifs
Source: mBio. 2025 Jul 31;16(9):e00606-25. doi: 10.1128/mbio.00606-25 (PMC12421856; doi:10.1128/mbio.00606-25)
Supplement: Data S1 — Sarbecovirus RDBs and YYDRxxG antibody epitopes. [file mbio.00606-25-s0001.xlsx]

## Sheet: interfaces
RDB/AB		330	331	332	333	334	335	336	337	338	339	340	341	342	343	344	345	346	347	348	349	350	351	352	353	354	355	356	357	358	359	360	361	362	363	364	365	366	367	368	369	370	371	372	373	374	375	376	377
#	#
Wuhan	clade 1b	P	N	I	T	N	L	C	P	F	G	E	V	F	N	A	T	R	F	A	S	V	Y	A	W	N	R	K	R	I	S	N	C	V	A	D	Y	S	V	L	Y	N	S	A	S	F	S	T	F
alpha	clade 1b	P	N	I	T	N	L	C	P	F	G	E	V	F	N	A	T	R	F	A	S	V	Y	A	W	N	R	K	R	I	S	N	C	V	A	D	Y	S	V	L	Y	N	S	A	S	F	S	T	F
beta	clade 1b	P	N	I	T	N	L	C	P	F	G	E	V	F	N	A	T	R	F	A	S	V	Y	A	W	N	R	K	R	I	S	N	C	V	A	D	Y	S	V	L	Y	N	S	A	S	F	S	T	F
gamma	clade 1b	P	N	I	T	N	L	C	P	F	G	E	V	F	N	A	T	R	F	A	S	V	Y	A	W	N	R	K	R	I	S	N	C	V	A	D	Y	S	V	L	Y	N	S	A	S	F	S	T	F
delta	clade 1b	P	N	I	T	N	L	C	P	F	G	E	V	F	N	A	T	R	F	A	S	V	Y	A	W	N	R	K	R	I	S	N	C	V	A	D	Y	S	V	L	Y	N	S	A	S	F	S	T	F
epsilon	clade 1b	P	N	I	T	N	L	C	P	F	G	E	V	F	N	A	T	R	F	A	S	V	Y	A	W	N	R	K	R	I	S	N	C	V	A	D	Y	S	V	L	Y	N	S	A	S	F	S	T	F
Iota	clade 1b	P	N	I	T	N	L	C	P	F	G	E	V	F	N	A	T	R	F	A	S	V	Y	A	W	N	R	K	R	I	S	N	C	V	A	D	Y	S	V	L	Y	N	S	A	S	F	S	T	F
Lambda	clade 1b	P	N	I	T	N	L	C	P	F	G	E	V	F	N	A	T	R	F	A	S	V	Y	A	W	N	R	K	R	I	S	N	C	V	A	D	Y	S	V	L	Y	N	S	A	S	F	S	T	F
Mu	clade 1b	P	N	I	T	N	L	C	P	F	G	E	V	F	N	A	T	K	F	A	S	V	Y	A	W	N	R	K	R	I	S	N	C	V	A	D	Y	S	V	L	Y	N	S	A	S	F	S	T	F
omicron BA.1	clade 1b	P	N	I	T	N	L	C	P	F	D	E	V	F	N	A	T	R	F	A	S	V	Y	A	W	N	R	K	R	I	S	N	C	V	A	D	Y	S	V	L	Y	N	L	A	P	F	F	T	F
omicron BA.2	clade 1b	P	N	I	T	N	L	C	P	F	D	E	V	F	N	A	T	R	F	A	S	V	Y	A	W	N	R	K	R	I	S	N	C	V	A	D	Y	S	V	L	Y	N	F	A	P	F	F	A	F
omicron BA.4/5	clade 1b	P	N	I	T	N	L	C	P	F	D	E	V	F	N	A	T	R	F	A	S	V	Y	A	W	N	R	K	R	I	S	N	C	V	A	D	Y	S	V	L	Y	N	F	A	P	F	F	A	F
omicron BQ.1.1	clade 1b	P	N	I	T	N	L	C	P	F	D	E	V	F	N	A	T	T	F	A	S	V	Y	A	W	N	R	K	R	I	S	N	C	V	A	D	Y	S	V	L	Y	N	F	A	P	F	F	A	F
omicron XBB.1.5	clade 1b	P	N	I	T	N	L	C	P	F	H	E	V	F	N	A	T	T	F	A	S	V	Y	A	W	N	R	K	R	I	S	N	C	V	A	D	Y	S	V	I	Y	N	F	A	P	F	F	A	F
omicron BA.2.86	clade 1b	P	N	V	T	N	L	C	P	F	H	E	V	F	N	A	T	R	F	A	S	V	Y	A	W	N	R	T	R	I	S	N	C	V	A	D	Y	S	V	L	Y	N	F	A	P	F	F	A	F
omicron EG.5.1	clade 1b	P	N	I	T	N	L	C	P	F	H	E	V	F	N	A	T	T	F	A	S	V	Y	A	W	N	R	K	R	I	S	N	C	V	A	D	Y	S	V	I	Y	N	F	A	P	F	F	A	F
GD/1/2019	clade 1b	P	N	I	T	N	L	C	P	F	G	E	V	F	N	A	T	T	F	A	S	V	Y	A	W	N	R	K	R	I	S	N	C	V	A	D	Y	S	V	L	Y	N	S	T	S	F	S	T	F
pCoV-GX-P5L	clade 1b	P	N	I	T	N	L	C	P	F	G	E	V	F	N	A	S	K	F	A	S	V	Y	A	W	N	R	K	R	I	S	N	C	V	A	D	Y	S	V	L	Y	N	S	T	S	F	S	T	F
cDNA8	clade 1b	P	N	I	T	N	L	C	P	F	G	E	V	F	N	A	T	T	F	A	S	V	Y	A	W	N	R	K	R	I	S	N	C	V	A	D	Y	S	V	L	Y	N	S	T	S	F	S	T	F
RaTG13	clade 1b	P	N	I	T	N	L	C	P	F	G	E	V	F	N	A	T	T	F	A	S	V	Y	A	W	N	R	K	R	I	S	N	C	V	A	D	Y	S	V	L	Y	N	S	T	S	F	S	T	F
BANAL-20-236	clade 1b	P	N	I	T	N	L	C	P	F	G	E	V	F	N	A	T	T	F	A	S	V	Y	A	W	N	R	K	R	I	S	N	C	V	A	D	Y	S	V	L	Y	N	S	T	S	F	S	T	F
LYRa11	clade 1a	P	N	I	T	N	L	C	P	F	G	E	V	F	N	A	T	T	F	P	S	V	Y	A	W	E	R	K	R	I	S	N	C	V	A	D	Y	S	V	L	Y	N	S	T	S	F	S	T	F
Rs4231	clade 1a	P	N	I	T	N	L	C	P	F	G	E	V	F	N	A	T	T	F	P	S	V	Y	A	W	E	R	K	R	I	S	N	C	V	A	D	Y	S	V	L	Y	N	S	T	S	F	S	T	F
Rs4874	clade 1a	P	N	I	T	N	L	C	P	F	G	E	V	F	N	A	T	T	F	P	S	V	Y	A	W	E	R	K	R	I	S	N	C	V	A	D	Y	S	V	L	Y	N	S	T	S	F	S	T	F
Rs7327	clade 1a	P	N	I	T	N	L	C	P	F	G	E	V	F	N	A	T	T	F	P	S	V	Y	A	W	E	R	K	R	I	S	N	C	V	A	D	Y	S	V	L	Y	N	S	T	S	F	S	T	F
RsSHC014	clade 1a	P	N	I	T	N	L	C	P	F	G	E	V	F	N	A	T	T	F	P	S	V	Y	A	W	E	R	K	R	I	S	N	C	V	A	D	Y	S	V	L	Y	N	S	T	S	F	S	T	F
SARS-CoV	clade 1a	P	N	I	T	N	L	C	P	F	G	E	V	F	N	A	T	K	F	P	S	V	Y	A	W	E	R	K	K	I	S	N	C	V	A	D	Y	S	V	L	Y	N	S	T	F	F	S	T	F
WIV-1	clade 1a	P	N	I	T	N	L	C	P	F	G	E	V	F	N	A	T	T	F	P	S	V	Y	A	W	E	R	K	R	I	S	N	C	V	A	D	Y	S	V	L	Y	N	S	T	S	F	S	T	F
MERS CoV		A	E	-	G	V	E	C	D	F	S	P	L	L	S	-	G	T	P	P	Q	V	Y	N	F	K	R	L	V	F	T	N	C	N	Y	N	L	T	K	L	L	S	L	F	S	V	N	D	F
ACE2	ACE2
1375	1
1580	1
1610	1
1611	1
1616	1616											.						.	.	.			.		.	H	.	.	.	.	.	.
1631	1
1644	1
1322	2																						.
1696	2
1511	4																																							.	H	H/H	.	.		.	.	.	.
1679																																								.	H	.	.			.			.
ADI-62113																																								.	H	.	.	.		.			H
C022																																									.		.	.		H	.		H
COVA1-16																																								.	H	.	H	.		.			H
VacW-209																																								.	.	.	H	.		.	.		.
G32Q4																																									H								.
10-40																																									H	.	.	.					H
2-36																																									H	.	H	.		.			.
N3-1																																								.	H	.	.	.		.			.
P14-44																																									.		H	.		H	.	.	.
C25.54																									.	.	.	.	.											.	H	.	H	.		H			.
CC84.2																																									.								.
CC84.24																	.	HS	.	.	.		.	.		H														.	H	.	.	.		.			H
aa exchange compared to Wuhan
contact heavy chain
contact light chain
contact heavy and light chain
[truncated: 152 more columns]
